# Supplementary material for: Global stock structure of the Silky shark (Carcharhinus falciformis, Carcharhinidae) assessed with high-throughput DNA sequencing
Source: PeerJ. 2025 Jul 7;13:e19493. doi: 10.7717/peerj.19493 (PMC12244132; doi:10.7717/peerj.19493)
Supplement: Supplemental Information 3 [file peerj-13-19493-s003.r]

library(tidyverse)
library(dplyr)
library(broom)
library(ggnewscale)
library(pcadapt)
library(pcadapt)
library(vcfR)
library(factoextra)
library(ggfortify)
library(viridis)
library(scales)
library(adegenet)
library(pegas)
library(poppr)

nuclear_snps <- read.csv("silky_30x_SNPs_popoolation_FINAL-NOMULTIALLELIC.csv")

#set up new names
old_names <- c("AF1", "GOM1", "BRA1", "WNA1", "EPAC1", "NCP1", "SCP1", "PNG1", "TAI1", "RSC1", "IO1")
new_names <- c("AFR", "GOM", "BRA", "NWA", "EPAC", "NCP", "SCP",  "PNG", "TAI", "RDS", "IDO")

nuclear_snps_test <- nuclear_snps %>%
  select(snpid, pair) %>%
  mutate(pair = str_remove(pair, "silky9_")) %>%
  mutate(pair = str_split(pair, "_")) %>%
  group_by(snpid) %>%
  summarize(allpops = list(pair)) %>%
  mutate(allpops = lapply(allpops, unlist)) %>%
  mutate(allpops = lapply(allpops, unique)) %>%
  mutate(numpops = lapply(allpops, length)) %>%
  mutate(numpops = as.numeric(numpops)) %>%
  ungroup() %>%
  left_join(unique(nuclear_snps[,1:2]))

#write chrom + pos to file 
#vcftools --vcf filtered_TotalRawSNPs_ddocent_manual_snp_calling.vcf --positions silky_nuc_chrompos.tsv --recode --recode-INFO-all --out silky_nuclear_final_snps.vcf
#silky_nuclear_final_snps.vcf.recode.vcf
write_tsv(unique(nuclear_snps[,2:3]), file = "silky_nuc_chrompos.tsv", col_names = FALSE)

#mean read depth per pool
#vcftools --vcf silky_nuclear_final_snps.vcf.recode.vcf --depth --out depth
#depth.idepth

all_depths <- read.table("site-depth.ldepth", header = T)
mean(all_depths$SUM_DEPTH)

#count SNPs and loci per pool
all_counts <- nuclear_snps_test %>%
  mutate(AF1 = as.numeric(lapply(allpops, function(x) ifelse("AF1" %in% x, 1, 0)))) %>%
  mutate(GOM1 = as.numeric(lapply(allpops, function(x) ifelse("GOM1" %in% x, 1, 0)))) %>%
  mutate(BRA1 = as.numeric(lapply(allpops, function(x) ifelse("BRA1" %in% x, 1, 0)))) %>%
  mutate(WNA1 = as.numeric(lapply(allpops, function(x) ifelse("WNA1" %in% x, 1, 0)))) %>%
  mutate(EPAC1 = as.numeric(lapply(allpops, function(x) ifelse("EPAC1" %in% x, 1, 0)))) %>%
  mutate(NCP1 = as.numeric(lapply(allpops, function(x) ifelse("NCP1" %in% x, 1, 0)))) %>%
  mutate(SCP1 = as.numeric(lapply(allpops, function(x) ifelse("SCP1" %in% x, 1, 0)))) %>%
  mutate(PNG1 = as.numeric(lapply(allpops, function(x) ifelse("PNG1" %in% x, 1, 0)))) %>%
  mutate(TAI1 = as.numeric(lapply(allpops, function(x) ifelse("TAI1" %in% x, 1, 0)))) %>%
  mutate(RSC1 = as.numeric(lapply(allpops, function(x) ifelse("RSC1" %in% x, 1, 0)))) %>%
  mutate(IO1 = as.numeric(lapply(allpops, function(x) ifelse("IO1" %in% x, 1, 0))))

snp_counts <- all_counts %>%
  select(5:15) %>%
  colSums()

locus_counts <- all_counts %>%
  select(4:15) %>%
  unique() %>%
  select(-CHROM) %>%
  colSums()

nuclear_snps_table <- nuclear_snps %>%
  select(snpid, CHROM, POS, value, pair) %>%
  unique() %>%
  group_by(pair) %>%
  summarize(mean(value))

empty_same_pop <- data.frame("pop1" = old_names,
                             "pop2" = old_names,
                             "fst" = NA)

nuclear_snps_table_for_plot <- nuclear_snps_table %>%
  mutate(pair = str_remove(pair, "silky9_")) %>%
  mutate(pair = str_split(pair, "_")) 

names(nuclear_snps_table_for_plot)[2] = "fst"

nuclear_snps_table_for_plot <- nuclear_snps_table_for_plot %>%
  mutate(pair = lapply(pair, function(x) x[order(match(x, old_names))])) %>%
  mutate(pair = lapply(pair, function(x) paste(x, collapse = "_"))) %>%
  separate(pair, into = c("pop1", "pop2")) %>%
  bind_rows(., empty_same_pop) %>%
  mutate(pop1_f = factor(pop1, levels = old_names, labels = new_names)) %>%
  mutate(pop2_f = factor(pop2, levels = old_names, labels = new_names))

#plot
ggplot(nuclear_snps_table_for_plot, aes(y = pop1_f, x = pop2_f)) +
  geom_tile(aes(fill = fst)) +
  scale_fill_gradient(low = "yellow", high = "red") + 
  geom_text(aes(label = round(fst, 3))) +
  guides(fill = FALSE) +
  xlab("") + ylab("")

#####TEMPORARY until get mitochondrial table from server
mt_snps_table_for_plot <- read.csv("silky-mt-copy.csv")
names(mt_snps_table_for_plot)[1] <- "pop1"

mt_snps_table_for_plot <- mt_snps_table_for_plot %>%
  mutate(pop1_f = factor(pop1, levels = old_names, labels = new_names)) %>%
  mutate(pop2_f = factor(pop2, levels = old_names, labels = new_names))  

#plot
ggplot(mt_snps_table_for_plot, aes(y = pop2_f, x = pop1_f)) +
  geom_tile(aes(fill = fst)) +
  scale_fill_gradient(low = "yellow", high = "red") + 
  geom_text(aes(label = round(fst, 3))) +
  guides(fill = FALSE) +
  xlab("") + ylab("")

#plot both
ggplot() +
  geom_tile(data = nuclear_snps_table_for_plot, aes(fill = fst, y = pop1_f, x = pop2_f)) +
  scale_fill_gradient(low = "yellow", high = "red", na.value="transparent") + 
  geom_text(data = nuclear_snps_table_for_plot, 
            aes(y = pop1_f, x = pop2_f, label = round(fst, 3))) +
  guides(fill = FALSE) +
  ggnewscale::new_scale_fill() +
  geom_tile(data = mt_snps_table_for_plot, aes(fill = fst, x = pop1_f, y = pop2_f)) +
  scale_fill_distiller(palette = "Blues", direction = 1) + 
  geom_text(data = mt_snps_table_for_plot, 
            aes(x = pop1_f, y = pop2_f, label = round(fst, 3))) +
  guides(fill = FALSE) +
  xlab("") + ylab("") +
  theme_bw() +
  theme(panel.border = element_rect(colour = "black", fill=NA, size=5),
        axis.text.x = element_text(angle=90, vjust=.5, hjust=1, size=20),
        axis.text.y = element_text(size=20))

#wilcoxon rank sum test - ????? not right
p_out <- pairwise.wilcox.test(nuclear_snps$value, 
                     nuclear_snps$pair,
                     p.adjust.method = "BH",
                     alternative = "two.sided")

p_out_tidy <- tidy(p_out)

#PCA - VCF (012 file)

#make bed
#./plink --vcf silky_nuclear_final_snps.vcf.recode.vcf --make-bed --out silky_nuclear_final_snps --allow-extra-chr --missing-phenotype 9
pc <- read.pcadapt(input = "silky_nuclear_final_snps.bed", type = "bed")

test <- pcadapt::bed2matrix("silky_nuclear_final_snps.bed")

pops <- c("AF_1", "BRA_1", "EPAC_1", "GOM_1", "IO_1", "NCP_1", "PNG_1", "RSC_1", "SCP_1", "TAI_1", "WNA_1")
pops_2 <- c("Atlantic", "Atlantic", "Indo-Pacific", 
            "Atlantic", "Indo-Pacific", "Indo-Pacific", 
            "Indo-Pacific", "Indo-Pacific", "Indo-Pacific", 
            "Indo-Pacific", "Atlantic")

#PCA - pool (MAF matrix)

vcf <- read.vcfR("silky_nuclear_final_snps.vcf.recode.vcf")
vcf_tidy <- vcfR2tidy(vcf)
summary_out <- vcf_tidy$fix
genos_out <- vcf_tidy$gt

#get min/maj alleles
summary_out <- summary_out %>%
  select(ChromKey, POS, RO, AO) %>%
  mutate(RO = as.numeric(RO)) %>%
  mutate(AO = as.numeric(AO)) %>%
  mutate(which_major = ifelse(RO > AO, "RO", "AO")) %>%
  select(-RO, -AO)

#add to genos
genos_out <- genos_out %>%
  left_join(., summary_out, by = c("ChromKey", "POS")) %>%
  mutate(gt_RO = as.numeric(gt_RO)) %>%
  mutate(gt_AO = as.numeric(gt_AO)) %>%  
  mutate(major_count = ifelse(which_major == "RO", gt_RO, gt_AO)) %>%
  mutate(major_freq = major_count / gt_DP)

major_freqs <- genos_out %>%
  select(ChromKey, POS, Indiv, major_freq) %>%
  unite(c("ChromKey", "POS"), col = "snpid", sep = "_") %>%
  pivot_wider(., names_from = Indiv, values_from = major_freq) %>%
  select(-snpid) %>%
  as.matrix()

major_freqs_df <- major_freqs %>%
  t() %>%
  as_tibble() %>%
  bind_cols(., data.frame("Pops" = pops)) %>%
  bind_cols(., data.frame("Ocean" = pops_2))

pc_out_2 <- prcomp(t(major_freqs), scale = F, center = F,
                   tol = 1e-04)

autoplot(pc_out_2, data = major_freqs_df, colour = "Ocean", 
         size = 6) +
  scale_color_viridis_d(end = 0.6) +
  scale_y_continuous(labels = label_number(accuracy = 0.01)) +
  scale_x_continuous(labels = label_number(accuracy = 0.01)) +
  theme_bw() +
  theme(panel.border = element_rect(colour = "black", fill=NA, size=5),
        axis.text = element_text(size=18),
        axis.title = element_text(size=20),
        legend.text = element_text(size=20),
        legend.title = element_text(size=20))

# AMOVA

genind <- vcfR2genlight(x = vcf)
pop(genind) <- pops
my_strata <- data.frame(regions = pops_2, populations = pops)
strata(genind) <- my_strata
setPop(genind) <- ~regions

genind_dist <- pairDist(genind, within = T)
dat <- genind_dist$data %>%
  separate(., col = groups, into = c("pop1", "pop2"), sep = "-") %>%
  pivot_wider(names_from = pop2, values_from = distance)
dat_mat <- as.matrix(dat)
rownames(dat_mat) <- dat_mat[,1]
colnames(dat_mat)[1] <- "AF_1"
dat_mat[,1] <- NA
dat_mat <- t(dat_mat)
dat_dist <- as.dist(dat_mat, diag = T)

amova_out <- poppr.amova(genind, hier = ~regions, method = "ade4", within = F, freq = T)
# $call
# ade4::amova(samples = xtab, distances = xdist, structures = xstruct)
# 
# $results
# Df    Sum Sq  Mean Sq
# Between samples  1  299.8182 299.8182
# Within samples   9  792.0000  88.0000
# Total           10 1091.8182 109.1818
# 
# $componentsofcovariance
# Sigma         %
# Variations  Between samples  41.60714  32.10251
# Variations  Within samples   88.00000  67.89749
# Total variations            129.60714 100.00000
# 
# $statphi
# Phi
# Phi-samples-total 0.3210251

rt_out <- randtest(amova_out)
# Monte-Carlo test
# Call: as.randtest(sim = res, obs = sigma[1])
# 
# Observation: 41.60714 
# 
# Based on 99 replicates
# Simulated p-value: 0.01 
# Alternative hypothesis: greater 
# 
# Std.Obs Expectation    Variance 
# 7.347787   -1.573365   34.535229 

#DAPC
dapc_out <- dapc(genind, scale = FALSE, var.contrib = TRUE, var.loadings = TRUE, pca.info = TRUE)
par(cex = 1.2, cex.axis = 1.5, cex.lab = 1.5, lwd = 4)
scatter(dapc_out, leg=TRUE, col = c("#460a5a", "#49a987"))
predict.dapc(dapc_out)
loadingplot(dapc_out$var.contr)
